# Supplementary material for: A New Insight into the Bactericidal Mechanism of 405 nm Blue Light-Emitting-Diode against Dairy Sourced Cronobacter sakazakii
Source: Foods. 2021 Aug 25;10(9):1996. doi: 10.3390/foods10091996 (PMC8470084; doi:10.3390/foods10091996)
Supplement: Supplementary file 1 [file foods-10-01996-s001.zip]

Archive with 1 entries (1 files):
- foods-1339188-supplementary.pdf
